# Supplementary material for: Effects of combined Mediterranean diet and physical activity intervention on the gut microbiome and disease progression in individuals with Parkinson’s disease: study protocol for a multicenter, randomized controlled pilot study (PRIME study)
Source: Front Aging Neurosci. 2026 Mar 25;18:1743490. doi: 10.3389/fnagi.2026.1743490 (PMC13057374; doi:10.3389/fnagi.2026.1743490)
Supplement: Supplementary Table 1 — Details of activities and list of assessments across the study timepoints. [file Table_1.xlsx]

## Sheet: STUDY PERIOD
Effects of Combined Mediterranean Diet and Physical Activity Intervention on the Gut Microbiome and Disease Progression in Individuals with Parkinson’s Disease: Study Protocol for a Multicentre, Randomized Controlled Pilot study (PRIME Study)
Table S1: Details of activities and list of assessments across the study timepoints
		TRIAL PERIOD
	SCREENING	ALLOCATION	INTERVENTION	POST INTERVENTION
PROTOCOL ACTIVITY		day 0	week 24	week 36	week 48
TIMEPOINT	- T1	T0	T1	FU1	FU2
ENROLLMENT:
Partecipant screening	X
Informed consent	X
Inclusion/exclusion criteria evaluation	X
Physical examination	X
Medical history	X
Enrollment:		X
Radomization		X
ASSESSMENT:
MoCA	X	X	X	X	X
MDS-UPDRS		X	X	X	X
H&Y	X	X	X	X	X
MMSE	X	X	X	X	X
WOQ-19		X	X	X	X
FAB		X	X	X	X
Test dell'orologio		X	X	X	X
PDQ-39		X	X	X	X
BDI-II	X		X	X	X
NMSS		X	X	X	X
Analisi del cammino con sensore inerziale		X	X	X	X
Time UP and Go		X	X	X	X
10-MWT		X	X	X	X
BBS		X	X	X	X
GSRS		X	X	X	X
DQLQ		X	X	X	X
Bristol Stool scale		X	X	X	X
IPAQ		X	X	X	X
MNA		X	X	X	X
MEDI-LITE		X	X	X	X
3 days dietary report	X		X		X
Anthropometric measures	X	X	X	X	X
Body Composition		X	X	X	X
BIOLOGICAL SAMPLE
Blood sample	X	X	X	X	X
Urine sample		X	X	X	X
Saliva sample		X	X	X	X
Stool sample		X	X	X	X
INTERVENTION
Group A: Mediterranean Diet		----------------------------------------------------
Group B: Physical Exercize		----------------------------------------------------
Group C: Mediterranean Diet + Physical Exercize		----------------------------------------------------
Group C: Control		STANDARD CARE
